# Supplementary material for: Interconnection of Gut Microbiome and Efficacy of Immune Checkpoint Inhibitors in Inoperable Non-Small-Cell Lung Cancer
Source: Int J Mol Sci. 2025 Aug 11;26(16):7758. doi: 10.3390/ijms26167758 (PMC12386741; doi:10.3390/ijms26167758)
Supplement: Supplementary file 1 [file ijms-26-07758-s001.zip]

Archive with 1 entries (1 files):
- ijms-3782503-supplementary.pdf
